# Supplementary material for: ﻿Morphological and phylogenetic analyses reveal three new species associated with Pueraria from Xizang Autonomous Region, China
Source: MycoKeys. 2025 Nov 27;125:347–68. doi: 10.3897/mycokeys.125.174645 (PMC12679286; doi:10.3897/mycokeys.125.174645)
Supplement: XML Treatment for Hermatomyces nyingchiensis [file mycokeys.125.174645-treatment1.xml]

<!DOCTYPE tp:taxon-treatment
  PUBLIC "-//TaxonX//DTD Taxonomic Treatment Publishing DTD v0 20100105//EN" "tax-treatment-NSO.dtd">
<tp:taxon-treatment xmlns:tp="http://www.plazi.org/taxpub"><tp:treatment-meta><kwd-group><label>Taxon classification</label><kwd>
                <named-content content-type="kingdom">Fungi</named-content>
              </kwd><kwd>
                <named-content content-type="order">Fabales</named-content>
              </kwd><kwd>
                <named-content content-type="family">Fabaceae</named-content>
              </kwd></kwd-group><mixed-citation publication-type="journal"><person-group><name><surname>Zhao</surname><given-names>Gui-Li</given-names></name><name><surname>Lu</surname><given-names>Yong-Zhong</given-names></name><name><surname>Xiao</surname><given-names>Xing-Juan</given-names></name><name><surname>Liu</surname><given-names>Ying</given-names></name><name><surname>Chen</surname><given-names>Qiang</given-names></name><name><surname>Liu</surname><given-names>Ning-Guo</given-names></name></person-group><article-title>﻿Morphological and phylogenetic analyses reveal three new species associated with <italic><tp:taxon-name><tp:taxon-name-part taxon-name-part-type="genus" reg="Pueraria">Pueraria</tp:taxon-name-part></tp:taxon-name></italic> from Xizang Autonomous Region, China</article-title><source>MycoKeys</source><day>27</day><month>11</month><year>2025</year><volume>125</volume><fpage>347</fpage><lpage>368</lpage><pub-id pub-id-type="doi">10.3897/mycokeys.125.174645</pub-id></mixed-citation></tp:treatment-meta><tp:nomenclature><label>﻿</label><tp:taxon-name><object-id xmlns:xlink="http://www.w3.org/1999/xlink" content-type="arpha" xlink:type="simple">B9972C58-C34B-552F-A6E7-1A6F71857BC8</object-id>
              <tp:taxon-name-part taxon-name-part-type="genus" reg="Hermatomyces">Hermatomyces</tp:taxon-name-part>
              <tp:taxon-name-part taxon-name-part-type="species" reg="nyingchiensis">nyingchiensis</tp:taxon-name-part>
              <object-id xmlns:xlink="http://www.w3.org/1999/xlink" xlink:type="simple">Fungal Names: FN 573085</object-id>
            </tp:taxon-name><tp:taxon-authority>G.L. Zhao, N.G. Liu &amp; Y.Z. Lu</tp:taxon-authority><tp:taxon-status xmlns:xlink="http://www.w3.org/1999/xlink" xlink:type="simple">sp. nov.</tp:taxon-status><xref ref-type="fig" rid="F2">Fig. 2</xref></tp:nomenclature><tp:treatment-sec sec-type="etymology" id="SECID0E1TBK"><title>Etymology.</title><p>Referring to the location Nyingchi City, where the holotype was collected.</p><fig id="F2" position="float" orientation="portrait"><object-id xmlns:xlink="http://www.w3.org/1999/xlink" content-type="doi" xlink:type="simple">10.3897/mycokeys.125.174645.figure2</object-id><object-id xmlns:xlink="http://www.w3.org/1999/xlink" content-type="zenodo_dep_id" xlink:type="simple">17760047</object-id><object-id xmlns:xlink="http://www.w3.org/1999/xlink" content-type="arpha" xlink:type="simple">B7253259-0CCB-5BF1-8CB9-F621F8A55BB3</object-id><label>Figure 2.</label><caption><p><italic><tp:taxon-name><tp:taxon-name-part taxon-name-part-type="genus" reg="Hermatomyces">Hermatomyces</tp:taxon-name-part> <tp:taxon-name-part taxon-name-part-type="species" reg="nyingchiensis">nyingchiensis</tp:taxon-name-part></tp:taxon-name></italic> (HKAS 149901, holotype). <bold>a, b.</bold> Colonies on natural substrates; <bold>c.</bold> Conidial mass; <bold>d.</bold> Subicular hyphae; <bold>e–h.</bold> Lenticular conidia (side view); <bold>i.</bold> Conidiophore with conidium; <bold>j, k.</bold> Cylindrical conidia; <bold>l–o.</bold> Lenticular conidia (front view); <bold>p.</bold> Colony on <abbrev xmlns:xlink="http://www.w3.org/1999/xlink" xlink:title="potato dextrose agar" id="ABBRID0ECVBK" xlink:type="simple">PDA</abbrev> (left from above, right from below). Scale bars: 50 μm (<bold>c</bold>); 20 μm (<bold>d–o</bold>).</p></caption><graphic xmlns:xlink="http://www.w3.org/1999/xlink" xlink:href="mycokeys-125-347-g002.jpg" position="float" orientation="portrait" xlink:type="simple" id="oo_1479237.jpg"><uri content-type="original_file" xlink:type="simple">https://binary.pensoft.net/fig/1479237</uri></graphic></fig></tp:treatment-sec><tp:treatment-sec sec-type="Holotype" id="SECID0EPVBK"><title>Holotype.</title><p>HKAS 149901.</p></tp:treatment-sec><tp:treatment-sec sec-type="description" id="SECID0EUVBK"><title>Description.</title><p><bold><italic>Saprobic</italic></bold> on dead vine of <italic><tp:taxon-name><tp:taxon-name-part taxon-name-part-type="genus" reg="Pueraria">Pueraria</tp:taxon-name-part></tp:taxon-name></italic> sp. in a terrestrial habitat. <bold><italic>Sexual morph</italic></bold> Undetermined. <bold><italic>Asexual morph</italic></bold> Hyphomycetous. <italic>Colonies</italic> on natural substrates superficial, effuse, scattered, comprising a greenish brown sterile mycelial outer region, and a dark brown to blackish brown center. <bold><italic>Mycelium</italic></bold> partly immersed and partly superficial, consisting of pale to brown, branched hyphae. <bold><italic>Conidiophores</italic></bold> micronematous, mononematous, geniculate, hyaline to pale brown, septate, thick-walled. <bold><italic>Conidiogenous cells</italic></bold> monoblastic, integrated, terminal, hyaline to pale brown. <bold><italic>Conidia</italic></bold> dimorphic, (1) cylindrical conidia 36–42 × 14–17 µm (x̄ = 38 × 15 µm, n = 15), hyaline to subhyaline, frequently exhibiting a distinct dark brown pigment, which either extends from the top downward or at the conidial rim, straight or broadly curved, phragmoseptate or muriform, with oblique septa occasionally present, constricted at septa, composed of two columns arising from one or two basal cells. (2) lenticular conidia 30–40 × 23–29 µm (x̄ = 35 × 27 µm, n = 30), 16–21 µm thick (x̄ = 18.5 µm, n = 10), in front view, subglobose to ellipsoidal, or slightly irregular, peripheral cells pale brown to brown, forming a distinct ring, constricted at the septa, central cells dark brown, in side view, rugby-shaped, oval, two distinct adpressed halves can be recognized, each half arranged by 6–10 cells, end cells subhyaline to pale brown, middle cells dark brown.</p></tp:treatment-sec><tp:treatment-sec sec-type="description" id="SECID0E1WBK"><title>Culture characteristics.</title><p>Conidial germination was observed within 24 hours incubated on <abbrev xmlns:xlink="http://www.w3.org/1999/xlink" xlink:title="potato dextrose agar" id="ABBRID0EAXBK" xlink:type="simple">PDA</abbrev> medium at 28 °C. Colony reached a diameter of 1.9 cm after 19 days at room temperature, circular, dense, convex at the center, margin entire, pale brown on the front, dark brown in reverse.</p></tp:treatment-sec><tp:treatment-sec sec-type="material" id="SECID0EEXBK"><title>Material examined.</title><p>China, Xizang Autonomous Region, Nyingchi City, Bomi County, (<named-content xmlns:xlink="http://www.w3.org/1999/xlink" content-type="dwc:verbatimCoordinates" xlink:type="simple"><named-content content-type="geo-json" specific-use="{&#34;type&#34;:&#34;Point&#34;,&#34;coordinates&#34;:[95.205556,30.054444]}" id="NCID0ENXBK" xlink:type="simple">30°3'16"N, 95°12'20"E</named-content></named-content>, 2320 m), on dead vine of <italic><tp:taxon-name><tp:taxon-name-part taxon-name-part-type="genus" reg="Pueraria">Pueraria</tp:taxon-name-part></tp:taxon-name></italic> sp., 26 July 2024, G.L. Zhao, DDQGF14A (HKAS 149901, holotype), DDQGF14B (HKAS 149903, isotype) , ex-type culture <abbrev xmlns:xlink="http://www.w3.org/1999/xlink" xlink:title="Guizhou Culture Collection" id="ABBRID0EZXBK" xlink:type="simple">GZCC</abbrev> 25-0849.</p></tp:treatment-sec><tp:treatment-sec sec-type="notes" id="SECID0E4XBK"><title>Notes.</title><p><italic><tp:taxon-name><tp:taxon-name-part taxon-name-part-type="genus" reg="Hermatomyces">Hermatomyces</tp:taxon-name-part> <tp:taxon-name-part taxon-name-part-type="species" reg="nyingchiensis">nyingchiensis</tp:taxon-name-part></tp:taxon-name></italic> resembles those <italic><tp:taxon-name><tp:taxon-name-part taxon-name-part-type="genus" reg="Hermatomyces">Hermatomyces</tp:taxon-name-part></tp:taxon-name></italic> species that possess dimorphic conidia (<xref ref-type="bibr" rid="B47">Tibpromma et al. 2016</xref>; <xref ref-type="bibr" rid="B16">Hashimoto et al. 2017</xref>; <xref ref-type="bibr" rid="B23">Koukol et al. 2018</xref>; <xref ref-type="bibr" rid="B33">Ren et al. 2021</xref>; <xref ref-type="bibr" rid="B62">Zhang et al. 2023</xref>). In the phylogenetic tree (Fig. <xref ref-type="fig" rid="F1">1</xref>), our isolate (<abbrev xmlns:xlink="http://www.w3.org/1999/xlink" xlink:title="Guizhou Culture Collection" id="ABBRID0ENZBK" xlink:type="simple">GZCC</abbrev> 25-0849) formed a distinct clade and was sister to <italic><tp:taxon-name><tp:taxon-name-part taxon-name-part-type="genus" reg="Hermatomyces">H.</tp:taxon-name-part> <tp:taxon-name-part taxon-name-part-type="species" reg="hainanensis">hainanensis</tp:taxon-name-part></tp:taxon-name></italic> (<abbrev xmlns:xlink="http://www.w3.org/1999/xlink" xlink:title="Guizhou Culture Collection" id="ABBRID0E3ZBK" xlink:type="simple">GZCC</abbrev> 23-0592) with 87% ML-BS and 1 PP support (Fig. <xref ref-type="fig" rid="F1">1</xref>). However, the two conidial types of <italic><tp:taxon-name><tp:taxon-name-part taxon-name-part-type="genus" reg="Hermatomyces">H.</tp:taxon-name-part> <tp:taxon-name-part taxon-name-part-type="species" reg="nyingchiensis">nyingchiensis</tp:taxon-name-part></tp:taxon-name></italic> are smaller than those of <italic><tp:taxon-name><tp:taxon-name-part taxon-name-part-type="genus" reg="Hermatomyces">H.</tp:taxon-name-part> <tp:taxon-name-part taxon-name-part-type="species" reg="hainanensis">hainanensis</tp:taxon-name-part></tp:taxon-name></italic>: (1) cylindrical conidia, 36–42 × 14–17 µm vs. 51–67 × 16–24 μm; and (2) lenticular conidia, 30–40 × 23–29 µm vs. 44–52 × 29–39 µm (<xref ref-type="bibr" rid="B62">Zhang et al. 2023</xref>). Therefore, based on phylogenetic analyses and morphological characteristics, <italic><tp:taxon-name><tp:taxon-name-part taxon-name-part-type="genus" reg="Hermatomyces">H.</tp:taxon-name-part> <tp:taxon-name-part taxon-name-part-type="species" reg="nyingchiensis">nyingchiensis</tp:taxon-name-part></tp:taxon-name></italic> is identified as a new species.</p></tp:treatment-sec><tp:treatment-sec><!--Section generated to contain objects referenced in tp:taxon-treatment.--><fig id="F1" position="float" orientation="portrait"><object-id xmlns:xlink="http://www.w3.org/1999/xlink" content-type="doi" xlink:type="simple">10.3897/mycokeys.125.174645.figure1</object-id><object-id xmlns:xlink="http://www.w3.org/1999/xlink" content-type="zenodo_dep_id" xlink:type="simple">17760045</object-id><object-id xmlns:xlink="http://www.w3.org/1999/xlink" content-type="arpha" xlink:type="simple">FB291F2C-23A0-5C8A-86B4-FBB3F4980A59</object-id><label>Figure 1.</label><caption><p>The ML tree based on a combined dataset of <abbrev xmlns:xlink="http://www.w3.org/1999/xlink" xlink:title="large subunit ribosomal RNA region" id="ABBRID0EYPBK" xlink:type="simple">LSU</abbrev>, <abbrev xmlns:xlink="http://www.w3.org/1999/xlink" xlink:title="internal transcribed spacer" id="ABBRID0E3PBK" xlink:type="simple">ITS</abbrev>, <italic>tef</italic>1-α, <italic>rpb</italic>2 and <italic>tub</italic>2 sequences. Bootstrap support values for ML greater than 75% and PP greater than 0.95 are marked near each node as ML/PP. Newly generated isolates are highlighted in bold red.</p></caption><graphic xmlns:xlink="http://www.w3.org/1999/xlink" xlink:href="mycokeys-125-347-g001.jpg" position="float" orientation="portrait" xlink:type="simple" id="oo_1479236.jpg"><uri content-type="original_file" xlink:type="simple">https://binary.pensoft.net/fig/1479236</uri></graphic></fig></tp:treatment-sec><ref-list><ref id="B47"><mixed-citation xmlns:xlink="http://www.w3.org/1999/xlink" xlink:type="simple"><person-group><name name-style="western"><surname>Tibpromma</surname><given-names>S</given-names></name><name name-style="western"><surname>Bhat</surname><given-names>DJ</given-names></name><name name-style="western"><surname>Doilom</surname><given-names>M</given-names></name><name name-style="western"><surname>Lumyong</surname><given-names>S</given-names></name><name name-style="western"><surname>Nontachaiyapoom</surname><given-names>S</given-names></name><name name-style="western"><surname>Yang</surname><given-names>JB</given-names></name><name name-style="western"><surname>Hyde</surname><given-names>KD</given-names></name></person-group> (<year>2016</year>) <article-title>Three new <italic><tp:taxon-name><tp:taxon-name-part taxon-name-part-type="genus">Hermatomyces</tp:taxon-name-part></tp:taxon-name></italic> species (<tp:taxon-name><tp:taxon-name-part taxon-name-part-type="family">Lophiotremataceae</tp:taxon-name-part></tp:taxon-name>) on <italic><tp:taxon-name><tp:taxon-name-part taxon-name-part-type="genus">Pandanus</tp:taxon-name-part> <tp:taxon-name-part taxon-name-part-type="species">odorifer</tp:taxon-name-part></tp:taxon-name></italic> from Southern Thailand.</article-title><source>Phytotaxa</source><volume>275</volume>(<issue>2</issue>): <fpage>127</fpage>–<lpage>139</lpage>. <ext-link xlink:href="10.11646/phytotaxa.275.2.4" ext-link-type="doi" xlink:type="simple">https://doi.org/10.11646/phytotaxa.275.2.4</ext-link></mixed-citation></ref><ref id="B16"><mixed-citation xmlns:xlink="http://www.w3.org/1999/xlink" xlink:type="simple"><person-group><name name-style="western"><surname>Hashimoto</surname><given-names>A</given-names></name><name name-style="western"><surname>Matsumura</surname><given-names>M</given-names></name><name name-style="western"><surname>Hirayama</surname><given-names>K</given-names></name><name name-style="western"><surname>Tanaka</surname><given-names>K</given-names></name></person-group> (<year>2017</year>) <article-title>Revision of <tp:taxon-name><tp:taxon-name-part taxon-name-part-type="family">Lophiotremataceae</tp:taxon-name-part></tp:taxon-name> (<tp:taxon-name><tp:taxon-name-part taxon-name-part-type="order">Pleosporales</tp:taxon-name-part></tp:taxon-name>, <tp:taxon-name><tp:taxon-name-part taxon-name-part-type="class">Dothideomycetes</tp:taxon-name-part></tp:taxon-name>): <tp:taxon-name><tp:taxon-name-part taxon-name-part-type="family">Aquasubmersaceae</tp:taxon-name-part></tp:taxon-name>, <tp:taxon-name><tp:taxon-name-part taxon-name-part-type="family">Cryptocoryneaceae</tp:taxon-name-part></tp:taxon-name>, and <tp:taxon-name><tp:taxon-name-part taxon-name-part-type="family">Hermatomycetaceae</tp:taxon-name-part></tp:taxon-name> fam. nov.</article-title><source>Persoonia</source><volume>39</volume>: <fpage>51</fpage>–<lpage>73</lpage>. <ext-link xlink:href="10.3767/persoonia.2017.39.03" ext-link-type="doi" xlink:type="simple">https://doi.org/10.3767/persoonia.2017.39.03</ext-link></mixed-citation></ref><ref id="B23"><mixed-citation xmlns:xlink="http://www.w3.org/1999/xlink" xlink:type="simple"><person-group><name name-style="western"><surname>Koukol</surname><given-names>O</given-names></name><name name-style="western"><surname>Delgado</surname><given-names>G</given-names></name><name name-style="western"><surname>Hofmann</surname><given-names>TA</given-names></name><name name-style="western"><surname>Piepenbring</surname><given-names>M</given-names></name></person-group> (<year>2018</year>) <article-title>Panama, a hot spot for <italic><tp:taxon-name><tp:taxon-name-part taxon-name-part-type="genus">Hermatomyces</tp:taxon-name-part></tp:taxon-name></italic> (<tp:taxon-name><tp:taxon-name-part taxon-name-part-type="family">Hermatomycetaceae</tp:taxon-name-part></tp:taxon-name>, <tp:taxon-name><tp:taxon-name-part taxon-name-part-type="order">Pleosporales</tp:taxon-name-part></tp:taxon-name>) with five new species, and a critical synopsis of the genus.</article-title><source>IMA Fungus</source><volume>9</volume>(<issue>1</issue>): <fpage>107</fpage>–<lpage>141</lpage>. <ext-link xlink:href="10.5598/imafungus.2018.09.01.08" ext-link-type="doi" xlink:type="simple">https://doi.org/10.5598/imafungus.2018.09.01.08</ext-link></mixed-citation></ref><ref id="B33"><mixed-citation xmlns:xlink="http://www.w3.org/1999/xlink" xlink:type="simple"><person-group><name name-style="western"><surname>Ren</surname><given-names>GC</given-names></name><name name-style="western"><surname>Wanasinghe</surname><given-names>DN</given-names></name><name name-style="western"><surname>Monkai</surname><given-names>J</given-names></name><name name-style="western"><surname>Mortimer</surname><given-names>PE</given-names></name><name name-style="western"><surname>Hyde</surname><given-names>KD</given-names></name><name name-style="western"><surname>Xu</surname><given-names>JC</given-names></name><name name-style="western"><surname>Pang</surname><given-names>A</given-names></name><name name-style="western"><surname>Gui</surname><given-names>H</given-names></name></person-group> (<year>2021</year>) <article-title>Novel saprobic <italic><tp:taxon-name><tp:taxon-name-part taxon-name-part-type="genus">Hermatomyces</tp:taxon-name-part></tp:taxon-name></italic> species (<tp:taxon-name><tp:taxon-name-part taxon-name-part-type="family">Hermatomycetaceae</tp:taxon-name-part></tp:taxon-name>, <tp:taxon-name><tp:taxon-name-part taxon-name-part-type="order">Pleosporales</tp:taxon-name-part></tp:taxon-name>) from China (Yunnan Province) and Thailand.</article-title><source>MycoKeys</source><volume>82</volume>: <fpage>57</fpage>–<lpage>79</lpage>. <ext-link xlink:href="10.3897/mycokeys.82.67973" ext-link-type="doi" xlink:type="simple">https://doi.org/10.3897/mycokeys.82.67973</ext-link></mixed-citation></ref><ref id="B62"><mixed-citation xmlns:xlink="http://www.w3.org/1999/xlink" xlink:type="simple"><person-group><name name-style="western"><surname>Zhang</surname><given-names>YZ</given-names></name><name name-style="western"><surname>Chen</surname><given-names>Q</given-names></name><name name-style="western"><surname>Ma</surname><given-names>J</given-names></name><name name-style="western"><surname>Lu</surname><given-names>YZ</given-names></name><name name-style="western"><surname>Chen</surname><given-names>H</given-names></name><name name-style="western"><surname>Liu</surname><given-names>NG</given-names></name></person-group> (<year>2023</year>) Morphological and multi-gene phylogenetic analyses reveal five new hyphomycetes from freshwater habitats. Frontiers in Microbiology 14: e1253239. <ext-link xlink:href="10.3389/fmicb.2023.1253239" ext-link-type="doi" xlink:type="simple">https://doi.org/10.3389/fmicb.2023.1253239</ext-link></mixed-citation></ref></ref-list></tp:taxon-treatment>
