# Supplementary material for: ﻿Morphological and phylogenetic analyses reveal three new species associated with Pueraria from Xizang Autonomous Region, China
Source: MycoKeys. 2025 Nov 27;125:347–68. doi: 10.3897/mycokeys.125.174645 (PMC12679286; doi:10.3897/mycokeys.125.174645)
Supplement: XML Treatment for Hermatomyces xizangensis [file mycokeys.125.174645-treatment2.xml]

<!DOCTYPE tp:taxon-treatment
  PUBLIC "-//TaxonX//DTD Taxonomic Treatment Publishing DTD v0 20100105//EN" "tax-treatment-NSO.dtd">
<tp:taxon-treatment xmlns:tp="http://www.plazi.org/taxpub"><tp:treatment-meta><kwd-group><label>Taxon classification</label><kwd>
                <named-content content-type="kingdom">Fungi</named-content>
              </kwd><kwd>
                <named-content content-type="order">Fabales</named-content>
              </kwd><kwd>
                <named-content content-type="family">Fabaceae</named-content>
              </kwd></kwd-group><mixed-citation publication-type="journal"><person-group><name><surname>Zhao</surname><given-names>Gui-Li</given-names></name><name><surname>Lu</surname><given-names>Yong-Zhong</given-names></name><name><surname>Xiao</surname><given-names>Xing-Juan</given-names></name><name><surname>Liu</surname><given-names>Ying</given-names></name><name><surname>Chen</surname><given-names>Qiang</given-names></name><name><surname>Liu</surname><given-names>Ning-Guo</given-names></name></person-group><article-title>﻿Morphological and phylogenetic analyses reveal three new species associated with <italic><tp:taxon-name><tp:taxon-name-part taxon-name-part-type="genus" reg="Pueraria">Pueraria</tp:taxon-name-part></tp:taxon-name></italic> from Xizang Autonomous Region, China</article-title><source>MycoKeys</source><day>27</day><month>11</month><year>2025</year><volume>125</volume><fpage>347</fpage><lpage>368</lpage><pub-id pub-id-type="doi">10.3897/mycokeys.125.174645</pub-id></mixed-citation></tp:treatment-meta><tp:nomenclature><label>﻿</label><tp:taxon-name><object-id xmlns:xlink="http://www.w3.org/1999/xlink" content-type="arpha" xlink:type="simple">399F781F-8D84-5A02-A30A-A7CD700C0FD9</object-id>
              <tp:taxon-name-part taxon-name-part-type="genus" reg="Hermatomyces">Hermatomyces</tp:taxon-name-part>
              <tp:taxon-name-part taxon-name-part-type="species" reg="xizangensis">xizangensis</tp:taxon-name-part>
              <object-id xmlns:xlink="http://www.w3.org/1999/xlink" xlink:type="simple">Fungal Names: FN 573046</object-id>
            </tp:taxon-name><tp:taxon-authority>G.L. Zhao, N.G. Liu &amp; Y.Z. Lu</tp:taxon-authority><tp:taxon-status xmlns:xlink="http://www.w3.org/1999/xlink" xlink:type="simple">sp. nov.</tp:taxon-status><xref ref-type="fig" rid="F3">Fig. 3</xref></tp:nomenclature><tp:treatment-sec sec-type="etymology" id="SECID0EW3BK"><title>Etymology.</title><p>Referring to the location Xizang Autonomous Region, where the fungus was collected.</p><fig id="F3" position="float" orientation="portrait"><object-id xmlns:xlink="http://www.w3.org/1999/xlink" content-type="doi" xlink:type="simple">10.3897/mycokeys.125.174645.figure3</object-id><object-id xmlns:xlink="http://www.w3.org/1999/xlink" content-type="zenodo_dep_id" xlink:type="simple">17760049</object-id><object-id xmlns:xlink="http://www.w3.org/1999/xlink" content-type="arpha" xlink:type="simple">9847AFE7-7BF4-5536-99F3-28451814B6A7</object-id><label>Figure 3.</label><caption><p><italic><tp:taxon-name><tp:taxon-name-part taxon-name-part-type="genus" reg="Hermatomyces">Hermatomyces</tp:taxon-name-part> <tp:taxon-name-part taxon-name-part-type="species" reg="xizangensis">xizangensis</tp:taxon-name-part></tp:taxon-name></italic> (HKAS 149902, holotype). <bold>a, b.</bold> Colonies on natural substrates; <bold>c.</bold> Subicular hyphae; <bold>d–l.</bold> Conidiophores and conidia; <bold>m.</bold> Germinated conidium; <bold>n, o.</bold> Colony on <abbrev xmlns:xlink="http://www.w3.org/1999/xlink" xlink:title="potato dextrose agar" id="ABBRID0EY4BK" xlink:type="simple">PDA</abbrev> (<bold>n.</bold> From above; <bold>o.</bold> From below). Scale bars: 50 μm (<bold>d</bold>); 20 μm (<bold>e–m</bold>).</p></caption><graphic xmlns:xlink="http://www.w3.org/1999/xlink" xlink:href="mycokeys-125-347-g003.jpg" position="float" orientation="portrait" xlink:type="simple" id="oo_1479238.jpg"><uri content-type="original_file" xlink:type="simple">https://binary.pensoft.net/fig/1479238</uri></graphic></fig></tp:treatment-sec><tp:treatment-sec sec-type="Holotype" id="SECID0EJ5BK"><title>Holotype.</title><p>HKAS 149902.</p></tp:treatment-sec><tp:treatment-sec sec-type="description" id="SECID0EO5BK"><title>Description.</title><p><bold><italic>Saprobic</italic></bold> on dead vine of <italic><tp:taxon-name><tp:taxon-name-part taxon-name-part-type="genus" reg="Pueraria">Pueraria</tp:taxon-name-part></tp:taxon-name></italic> sp. in a terrestrial habitat. <bold><italic>Sexual morph</italic></bold> Undetermined. <bold><italic>Asexual morph</italic></bold> Hyphomycetous. <bold><italic>Colonies</italic></bold> on natural substrate sporodochial, superficial, scattered, effuse, consisting of a velvety, sparse, brown sterile mycelial outer zone enclosing a brown to black, glistening, abundantly sporulating center, conidia not easily dislodged when disturbed. <bold><italic>Mycelium</italic></bold> mostly immersed and consisting of branched, smooth, septate, brown hyphae. <bold><italic>Conidiophores</italic></bold> micronematous, mononematous, curved, unbranched, light brown to brown thick-walled. <bold><italic>Conidiogenous cells</italic></bold> monoblastic, integrated, terminal, subcylindrical, hyaline to brown. <bold><italic>Conidia</italic></bold> 26–48 × 17–39 µm (x̄ = 36 × 27 µm, n = 30), 13–20 µm thick (x̄ = 15.5 µm, n = 15), monomorphic, lenticular, dry muriform, smooth, in front view, ellipsoidal, peripheral cells pale brown to brown, forming a distinct ring, constricted at the septa, central cells dark brown to blackish brown, in side view, rugby-shaped, oval, two distinct adpressed halves can be recognized, each half arranged by 8–10 cells, end cells subhyaline to pale brown, middle cells brown to dark brown.</p></tp:treatment-sec><tp:treatment-sec sec-type="description" id="SECID0EV6BK"><title>Culture characteristics.</title><p>Conidia germinated within 24 hours on <abbrev xmlns:xlink="http://www.w3.org/1999/xlink" xlink:title="potato dextrose agar" id="ABBRID0E26BK" xlink:type="simple">PDA</abbrev> medium at 28 °C. The colony reached 1.8 cm diam after 13 days at room temperature, circular, dense, bulge at middle with entire margin, reverse brown, with a lighter coloration at the margins and a darker pigmentation toward the center.</p></tp:treatment-sec><tp:treatment-sec sec-type="material" id="SECID0E66BK"><title>Material examined.</title><p>China, Xizang Autonomous Region, Nyingchi City, Bomi County, (<named-content xmlns:xlink="http://www.w3.org/1999/xlink" content-type="dwc:verbatimCoordinates" xlink:type="simple"><named-content content-type="geo-json" specific-use="{&#34;type&#34;:&#34;Point&#34;,&#34;coordinates&#34;:[95.205556,30.054444]}" id="NCID0EIACK" xlink:type="simple">30°3'16"N, 95°12'20"E</named-content></named-content>, 2320 m), on dead vines of <italic><tp:taxon-name><tp:taxon-name-part taxon-name-part-type="genus" reg="Pueraria">Pueraria</tp:taxon-name-part></tp:taxon-name></italic> sp., 26 July 2024, G.L. Zhao, DDQGF12A (HKAS 149902, holotype), ex-type culture <abbrev xmlns:xlink="http://www.w3.org/1999/xlink" xlink:title="Guizhou Culture Collection" id="ABBRID0EUACK" xlink:type="simple">GZCC</abbrev> 25-0850; <italic>ibid</italic>., DDQGF12B (HKAS 149904, isotype), ex-isotype culture <abbrev xmlns:xlink="http://www.w3.org/1999/xlink" xlink:title="Guizhou Culture Collection" id="ABBRID0E1ACK" xlink:type="simple">GZCC</abbrev> 25-0853.</p></tp:treatment-sec><tp:treatment-sec sec-type="notes" id="SECID0E5ACK"><title>Notes.</title><p>Based on multi-gene phylogenetic analysis, our collections of <italic><tp:taxon-name><tp:taxon-name-part taxon-name-part-type="genus" reg="Hermatomyces">Hermatomyces</tp:taxon-name-part> <tp:taxon-name-part taxon-name-part-type="species" reg="xizangensis">xizangensis</tp:taxon-name-part></tp:taxon-name></italic> (<abbrev xmlns:xlink="http://www.w3.org/1999/xlink" xlink:title="Guizhou Culture Collection" id="ABBRID0EPBCK" xlink:type="simple">GZCC</abbrev> 25-0850 and <abbrev xmlns:xlink="http://www.w3.org/1999/xlink" xlink:title="Guizhou Culture Collection" id="ABBRID0ETBCK" xlink:type="simple">GZCC</abbrev> 25-0853) formed an independent clade, sister to <italic><tp:taxon-name><tp:taxon-name-part taxon-name-part-type="genus" reg="Hermatomyces">H.</tp:taxon-name-part> <tp:taxon-name-part taxon-name-part-type="species" reg="nujiangensis">nujiangensis</tp:taxon-name-part></tp:taxon-name></italic> (HKAS 144367 and HKAS 144368) with 100% ML and 1 PP support (Fig. <xref ref-type="fig" rid="F1">1</xref>). Morphologically, conidia of <italic><tp:taxon-name><tp:taxon-name-part taxon-name-part-type="genus" reg="Hermatomyces">H.</tp:taxon-name-part> <tp:taxon-name-part taxon-name-part-type="species" reg="xizangensis">xizangensis</tp:taxon-name-part></tp:taxon-name></italic> consist of 8–10 cells per half in side view, whereas those of <italic><tp:taxon-name><tp:taxon-name-part taxon-name-part-type="genus" reg="Hermatomyces">H.</tp:taxon-name-part> <tp:taxon-name-part taxon-name-part-type="species" reg="nujiangensis">nujiangensis</tp:taxon-name-part></tp:taxon-name></italic> have 15–22 cells (<xref ref-type="bibr" rid="B59">Yang et al. 2025</xref>). Furthermore, three <italic><tp:taxon-name><tp:taxon-name-part taxon-name-part-type="genus" reg="Hermatomyces">Hermatomyces</tp:taxon-name-part></tp:taxon-name></italic> species, viz., <italic><tp:taxon-name><tp:taxon-name-part taxon-name-part-type="genus" reg="Hermatomyces">H.</tp:taxon-name-part> <tp:taxon-name-part taxon-name-part-type="species" reg="dimorphus">dimorphus</tp:taxon-name-part></tp:taxon-name></italic>, <italic><tp:taxon-name><tp:taxon-name-part taxon-name-part-type="genus" reg="Hermatomyces">H.</tp:taxon-name-part> <tp:taxon-name-part taxon-name-part-type="species" reg="uniseriatus">uniseriatus</tp:taxon-name-part></tp:taxon-name></italic>, and <italic><tp:taxon-name><tp:taxon-name-part taxon-name-part-type="genus" reg="Hermatomyces">H.</tp:taxon-name-part> <tp:taxon-name-part taxon-name-part-type="species" reg="truncatus">truncatus</tp:taxon-name-part></tp:taxon-name></italic>, for which molecular data are lacking, are characterized by dimorphic conidia, including both lenticular and cylindrical types (<xref ref-type="bibr" rid="B31">Rao and de Hoog 1986</xref>; <xref ref-type="bibr" rid="B25">Leão-Ferreira et al. 2013</xref>; <xref ref-type="bibr" rid="B22">Koukol and Delgado 2019</xref>). In contrast, <italic><tp:taxon-name><tp:taxon-name-part taxon-name-part-type="genus" reg="Hermatomyces">H.</tp:taxon-name-part> <tp:taxon-name-part taxon-name-part-type="species" reg="xizangensis">xizangensis</tp:taxon-name-part></tp:taxon-name></italic> produces only lenticular conidia. Therefore, based on molecular evidence and morphological comparisons, <italic><tp:taxon-name><tp:taxon-name-part taxon-name-part-type="genus" reg="Hermatomyces">H.</tp:taxon-name-part> <tp:taxon-name-part taxon-name-part-type="species" reg="xizangensis">xizangensis</tp:taxon-name-part></tp:taxon-name></italic> is identified as a new species.</p></tp:treatment-sec><tp:treatment-sec><!--Section generated to contain objects referenced in tp:taxon-treatment.--><fig id="F1" position="float" orientation="portrait"><object-id xmlns:xlink="http://www.w3.org/1999/xlink" content-type="doi" xlink:type="simple">10.3897/mycokeys.125.174645.figure1</object-id><object-id xmlns:xlink="http://www.w3.org/1999/xlink" content-type="zenodo_dep_id" xlink:type="simple">17760045</object-id><object-id xmlns:xlink="http://www.w3.org/1999/xlink" content-type="arpha" xlink:type="simple">FB291F2C-23A0-5C8A-86B4-FBB3F4980A59</object-id><label>Figure 1.</label><caption><p>The ML tree based on a combined dataset of <abbrev xmlns:xlink="http://www.w3.org/1999/xlink" xlink:title="large subunit ribosomal RNA region" id="ABBRID0EYPBK" xlink:type="simple">LSU</abbrev>, <abbrev xmlns:xlink="http://www.w3.org/1999/xlink" xlink:title="internal transcribed spacer" id="ABBRID0E3PBK" xlink:type="simple">ITS</abbrev>, <italic>tef</italic>1-α, <italic>rpb</italic>2 and <italic>tub</italic>2 sequences. Bootstrap support values for ML greater than 75% and PP greater than 0.95 are marked near each node as ML/PP. Newly generated isolates are highlighted in bold red.</p></caption><graphic xmlns:xlink="http://www.w3.org/1999/xlink" xlink:href="mycokeys-125-347-g001.jpg" position="float" orientation="portrait" xlink:type="simple" id="oo_1479236.jpg"><uri content-type="original_file" xlink:type="simple">https://binary.pensoft.net/fig/1479236</uri></graphic></fig></tp:treatment-sec><ref-list><ref id="B59"><mixed-citation xmlns:xlink="http://www.w3.org/1999/xlink" xlink:type="simple"><person-group><name name-style="western"><surname>Yang</surname><given-names>YY</given-names></name><name name-style="western"><surname>Li</surname><given-names>TS</given-names></name><name name-style="western"><surname>Bhunjun</surname><given-names>CS</given-names></name><name name-style="western"><surname>Thiyagaraja</surname><given-names>V</given-names></name><name name-style="western"><surname>Bhat</surname><given-names>DJ</given-names></name><name name-style="western"><surname>He</surname><given-names>SC</given-names></name><name name-style="western"><surname>Zhao</surname><given-names>Q</given-names></name><name name-style="western"><surname>Al-Otibi</surname><given-names>F</given-names></name><name name-style="western"><surname>Kakumyan</surname><given-names>P</given-names></name><name name-style="western"><surname>Hyde</surname><given-names>KD</given-names></name></person-group> (<year>2025</year>) Two novel species of <italic><tp:taxon-name><tp:taxon-name-part taxon-name-part-type="genus">Hermatomyces</tp:taxon-name-part></tp:taxon-name></italic> (<tp:taxon-name><tp:taxon-name-part taxon-name-part-type="class">Dothideomycetes</tp:taxon-name-part></tp:taxon-name>) from <tp:taxon-name><tp:taxon-name-part taxon-name-part-type="order">Fagales</tp:taxon-name-part></tp:taxon-name> in China. Mycological Progress. <ext-link xlink:href="10.1007/s11557-025-02105-z" ext-link-type="doi" xlink:type="simple">https://doi.org/10.1007/s11557-025-02105-z</ext-link></mixed-citation></ref><ref id="B31"><mixed-citation xmlns:xlink="http://www.w3.org/1999/xlink" xlink:type="simple"><person-group><name name-style="western"><surname>Rao</surname><given-names>V</given-names></name><name name-style="western"><surname>de Hoog</surname><given-names>GS</given-names></name></person-group> (<year>1986</year>) <article-title>New or critical hyphomycetes from India.</article-title><source>Studies in Mycology</source><volume>28</volume>: <fpage>1</fpage>–<lpage>84</lpage>.</mixed-citation></ref><ref id="B25"><mixed-citation xmlns:xlink="http://www.w3.org/1999/xlink" xlink:type="simple"><person-group><name name-style="western"><surname>Leão-Ferreira</surname><given-names>S</given-names></name><name name-style="western"><surname>Gusmao</surname><given-names>L</given-names></name><name name-style="western"><surname>Castañeda-Ruiz</surname><given-names>R</given-names></name></person-group> (<year>2013</year>) <article-title>Conidial fungi from the semi-arid Caatinga biome of Brazil. Three new species and new records.</article-title><source>Nova Hedwigia</source><volume>96</volume>: <fpage>479</fpage>–<lpage>494</lpage>. <ext-link xlink:href="10.1127/0029-5035/2013/0084" ext-link-type="doi" xlink:type="simple">https://doi.org/10.1127/0029-5035/2013/0084</ext-link></mixed-citation></ref><ref id="B22"><mixed-citation xmlns:xlink="http://www.w3.org/1999/xlink" xlink:type="simple"><person-group><name name-style="western"><surname>Koukol</surname><given-names>O</given-names></name><name name-style="western"><surname>Delgado</surname><given-names>G</given-names></name></person-group> (<year>2019</year>) Do not forget Africa-revision of fungarium collections at Kew revealed a new species of <italic><tp:taxon-name><tp:taxon-name-part taxon-name-part-type="genus">Hermatomyces</tp:taxon-name-part></tp:taxon-name></italic> (<tp:taxon-name><tp:taxon-name-part taxon-name-part-type="family">Hermatomycetaceae</tp:taxon-name-part></tp:taxon-name>, <tp:taxon-name><tp:taxon-name-part taxon-name-part-type="order">Pleosporales</tp:taxon-name-part></tp:taxon-name>). Nova Hedwigia 109(3/4): 413–423. <ext-link xlink:href="10.1127/nova_hedwigia/2019/0559" ext-link-type="doi" xlink:type="simple">https://doi.org/10.1127/nova_hedwigia/2019/0559</ext-link></mixed-citation></ref></ref-list></tp:taxon-treatment>
