# Supplementary material for: ﻿Morphological and phylogenetic analyses reveal three new species associated with Pueraria from Xizang Autonomous Region, China
Source: MycoKeys. 2025 Nov 27;125:347–68. doi: 10.3897/mycokeys.125.174645 (PMC12679286; doi:10.3897/mycokeys.125.174645)
Supplement: XML Treatment for Rhytidhysteron xizangense [file mycokeys.125.174645-treatment3.xml]

<!DOCTYPE tp:taxon-treatment
  PUBLIC "-//TaxonX//DTD Taxonomic Treatment Publishing DTD v0 20100105//EN" "tax-treatment-NSO.dtd">
<tp:taxon-treatment xmlns:tp="http://www.plazi.org/taxpub"><tp:treatment-meta><kwd-group><label>Taxon classification</label><kwd>
                <named-content content-type="kingdom">Fungi</named-content>
              </kwd><kwd>
                <named-content content-type="order">Fabales</named-content>
              </kwd><kwd>
                <named-content content-type="family">Fabaceae</named-content>
              </kwd></kwd-group><mixed-citation publication-type="journal"><person-group><name><surname>Zhao</surname><given-names>Gui-Li</given-names></name><name><surname>Lu</surname><given-names>Yong-Zhong</given-names></name><name><surname>Xiao</surname><given-names>Xing-Juan</given-names></name><name><surname>Liu</surname><given-names>Ying</given-names></name><name><surname>Chen</surname><given-names>Qiang</given-names></name><name><surname>Liu</surname><given-names>Ning-Guo</given-names></name></person-group><article-title>﻿Morphological and phylogenetic analyses reveal three new species associated with <italic><tp:taxon-name><tp:taxon-name-part taxon-name-part-type="genus" reg="Pueraria">Pueraria</tp:taxon-name-part></tp:taxon-name></italic> from Xizang Autonomous Region, China</article-title><source>MycoKeys</source><day>27</day><month>11</month><year>2025</year><volume>125</volume><fpage>347</fpage><lpage>368</lpage><pub-id pub-id-type="doi">10.3897/mycokeys.125.174645</pub-id></mixed-citation></tp:treatment-meta><tp:nomenclature><label>﻿</label><tp:taxon-name><object-id xmlns:xlink="http://www.w3.org/1999/xlink" content-type="arpha" xlink:type="simple">B4CD6DCC-3A19-5648-845B-0340E8E466B9</object-id>
              <tp:taxon-name-part taxon-name-part-type="genus" reg="Rhytidhysteron">Rhytidhysteron</tp:taxon-name-part>
              <tp:taxon-name-part taxon-name-part-type="species" reg="xizangense">xizangense</tp:taxon-name-part>
              <object-id xmlns:xlink="http://www.w3.org/1999/xlink" xlink:type="simple">Fungal Names: FN 573045</object-id>
            </tp:taxon-name><tp:taxon-authority>G.L. Zhao, N.G. Liu &amp; Y.Z. Lu</tp:taxon-authority><tp:taxon-status xmlns:xlink="http://www.w3.org/1999/xlink" xlink:type="simple">sp. nov.</tp:taxon-status><xref ref-type="fig" rid="F5">Figs 5</xref><xref ref-type="fig" rid="F6">, 6</xref></tp:nomenclature><tp:treatment-sec sec-type="etymology" id="SECID0EDLCK"><title>Etymology.</title><p>Referring to the Xizang Autonomous Region, where the holotype was collected.</p><fig id="F5" position="float" orientation="portrait"><object-id xmlns:xlink="http://www.w3.org/1999/xlink" content-type="doi" xlink:type="simple">10.3897/mycokeys.125.174645.figure5</object-id><object-id xmlns:xlink="http://www.w3.org/1999/xlink" content-type="zenodo_dep_id" xlink:type="simple">17760055</object-id><object-id xmlns:xlink="http://www.w3.org/1999/xlink" content-type="arpha" xlink:type="simple">48D93FF6-5C46-5F73-A57F-21438EB4BD6C</object-id><label>Figure 5.</label><caption><p><italic><tp:taxon-name><tp:taxon-name-part taxon-name-part-type="genus" reg="Rhytidhysteron">Rhytidhysteron</tp:taxon-name-part> <tp:taxon-name-part taxon-name-part-type="species" reg="xizangense">xizangense</tp:taxon-name-part></tp:taxon-name></italic> (HKAS 149907, holotype). <bold>a, b.</bold> Appearance of hysterothecia on the host; <bold>c.</bold> Vertical section through hysterothecium; <bold>d.</bold> Exciple; <bold>e.</bold> Pseudoparaphyses; <bold>f.</bold> Epithecium mounted in water; <bold>g, h.</bold> Pedicel of asci; <bold>i–k.</bold> Asci; <bold>l–q.</bold> Ascospores; <bold>r, s.</bold> Colony on <abbrev xmlns:xlink="http://www.w3.org/1999/xlink" xlink:title="potato dextrose agar" id="ABBRID0ETMCK" xlink:type="simple">PDA</abbrev> medium. Scale bars: 100 μm (<bold>c</bold>); 50 μm (<bold>d</bold>); 20 μm (<bold>e–k</bold>); 10 μm (<bold>l–q</bold>).</p></caption><graphic xmlns:xlink="http://www.w3.org/1999/xlink" xlink:href="mycokeys-125-347-g005.jpg" position="float" orientation="portrait" xlink:type="simple" id="oo_1479240.jpg"><uri content-type="original_file" xlink:type="simple">https://binary.pensoft.net/fig/1479240</uri></graphic></fig></tp:treatment-sec><tp:treatment-sec sec-type="Holotype" id="SECID0EENCK"><title>Holotype.</title><p>HKAS 149907.</p><fig id="F6" position="float" orientation="portrait"><object-id xmlns:xlink="http://www.w3.org/1999/xlink" content-type="doi" xlink:type="simple">10.3897/mycokeys.125.174645.figure6</object-id><object-id xmlns:xlink="http://www.w3.org/1999/xlink" content-type="zenodo_dep_id" xlink:type="simple">17760057</object-id><object-id xmlns:xlink="http://www.w3.org/1999/xlink" content-type="arpha" xlink:type="simple">A3DE638A-313E-5BD3-BFC4-37D73746E2E9</object-id><label>Figure 6.</label><caption><p><italic><tp:taxon-name><tp:taxon-name-part taxon-name-part-type="genus" reg="Rhytidhysteron">Rhytidhysteron</tp:taxon-name-part> <tp:taxon-name-part taxon-name-part-type="species" reg="xizangense">xizangense</tp:taxon-name-part></tp:taxon-name></italic> (HKAS 149907, holotype) on <abbrev xmlns:xlink="http://www.w3.org/1999/xlink" xlink:title="potato dextrose agar" id="ABBRID0E3NCK" xlink:type="simple">PDA</abbrev>. <bold>a, b.</bold> Obverse and reverse colony on <abbrev xmlns:xlink="http://www.w3.org/1999/xlink" xlink:title="potato dextrose agar" id="ABBRID0ECOCK" xlink:type="simple">PDA</abbrev>; <bold>c.</bold> Conidiomata on <abbrev xmlns:xlink="http://www.w3.org/1999/xlink" xlink:title="potato dextrose agar" id="ABBRID0EIOCK" xlink:type="simple">PDA</abbrev>; <bold>d, e.</bold> Vertical section through conidiomata; <bold>f, h.</bold> Conidiomatal wall; <bold>g, h.</bold> Conidiogenous cells and conidia; <bold>i–l.</bold> Conidia. Scale bars: 100 μm (<bold>d, e</bold>); 20 μm (<bold>f, h</bold>); 10 μm (<bold>g</bold>); 5 μm (<bold>i–l</bold>).</p></caption><graphic xmlns:xlink="http://www.w3.org/1999/xlink" xlink:href="mycokeys-125-347-g006.jpg" position="float" orientation="portrait" xlink:type="simple" id="oo_1479241.jpg"><uri content-type="original_file" xlink:type="simple">https://binary.pensoft.net/fig/1479241</uri></graphic></fig></tp:treatment-sec><tp:treatment-sec sec-type="description" id="SECID0EBPCK"><title>Description.</title><p><bold><italic>Saprobic</italic></bold> on dead vine of <italic><tp:taxon-name><tp:taxon-name-part taxon-name-part-type="genus" reg="Pueraria">Pueraria</tp:taxon-name-part></tp:taxon-name></italic> sp. in a terrestrial habitat. <bold>Sexual morph <italic>Ascomata</italic></bold> 1432–1818 µm long × 780–1265 µm wide × 648–1100 µm high (x̄ = 1622 × 959 × 822 µm, n = 5), scattered to gregarious, semi-immersed to superficial, hysterothecial, bilabiate, closed, black, perpendicular striae. <bold><italic>Exciple</italic></bold> 150–220 µm (x̄ = 170 µm, n = 5) wide, consisting of dark brown, thick-walled cells arranged in a <italic>textura angularis</italic> structure, outer layer brown to dark brown, inner layer hyaline. <bold><italic>Hamathecium</italic></bold> 2–3 μm (x̄ = 2.5, n = 10) wide at the base, 3.5–6.5 μm (x̄ = 4.5, n = 10) wide at swollen tips, dense, brown at the swollen apex, hyaline at the base, septate, branched, pseudoparaphyses, forming a brown epithecium above the asci, swollen with dense septa at the apex. <bold><italic>Asci</italic></bold> 199–275 × 13–18 µm (x̄ = 224 × 16 µm, n = 20), 8-spored, bitunicate, clavate to cylindrical, short pedicel, rounded at the apex, with an ocular chamber. <bold><italic>Ascospores</italic></bold> 23–30 × 9–14 µm (x̄ = 26.5 × 11 µm, n = 30), uni-seriate, slightly overlapping, 1-septate, hyaline when immature, brown to dark brown when mature, fusiform to ellipsoidal, slightly pointed at both ends, thick-walled. <bold><italic>Asexual morph</italic></bold> Sporulation in <abbrev xmlns:xlink="http://www.w3.org/1999/xlink" xlink:title="potato dextrose agar" id="ABBRID0ENQCK" xlink:type="simple">PDA</abbrev> media, coelomycetous. <bold><italic>Conidiomata</italic></bold> 260–519 µm high × 391–467 µm wide (x̄ = 411 × 424 µm, n = 10), superficial, subglobose, solitary or aggregated, dark brown to black, thick-walled. <bold><italic>Conidiomata wall</italic></bold> 63–288 µm (x̄ = 124 µm, n = 15) wide, consisting of brown, thick-walled cells arranged in a <italic>textura angularis</italic> structure. <bold><italic>Conidia</italic></bold> 2.5–4.5 µm diam. (x̄ = 3.0 µm, n = 40), globose, hyaline, smooth-walled.</p></tp:treatment-sec><tp:treatment-sec sec-type="description" id="SECID0E3QCK"><title>Culture characteristics.</title><p>Conidia germinated within 24 hours on <abbrev xmlns:xlink="http://www.w3.org/1999/xlink" xlink:title="potato dextrose agar" id="ABBRID0ECRCK" xlink:type="simple">PDA</abbrev> medium at 28 °C. After one month of incubation at room temperature, colonies reached a diameter of 3.35 cm. Colonies velvety, subrounded, with wavy margins, yellow in the center, brown in the middle, with light yellow at the edge.</p></tp:treatment-sec><tp:treatment-sec sec-type="material" id="SECID0EGRCK"><title>Material examined.</title><p>China, Xizang Autonomous Region, Nyingchi City, Bomi County (<named-content xmlns:xlink="http://www.w3.org/1999/xlink" content-type="dwc:verbatimCoordinates" xlink:type="simple"><named-content content-type="geo-json" specific-use="{&#34;type&#34;:&#34;Point&#34;,&#34;coordinates&#34;:[95.702500,29.886389]}" id="NCID0EPRCK" xlink:type="simple">29°53'11"N, 95°42'9"E</named-content></named-content>, 2720 m), on dead vine of <italic><tp:taxon-name><tp:taxon-name-part taxon-name-part-type="genus" reg="Pueraria">Pueraria</tp:taxon-name-part></tp:taxon-name></italic> sp., 26 July 2024, G.L. Zhao, CGGF7A (holotype, HKAS 149907), ex-type living culture <abbrev xmlns:xlink="http://www.w3.org/1999/xlink" xlink:title="Guizhou Culture Collection" id="ABBRID0E2RCK" xlink:type="simple">GZCC</abbrev> 25-0851; <italic>ibid</italic>., CGGF7B (isotype, HKAS 149908), ex-isotype living culture <abbrev xmlns:xlink="http://www.w3.org/1999/xlink" xlink:title="Guizhou Culture Collection" id="ABBRID0EBSCK" xlink:type="simple">GZCC</abbrev> 25-0852.</p></tp:treatment-sec><tp:treatment-sec sec-type="notes" id="SECID0EFSCK"><title>Notes.</title><p><italic><tp:taxon-name><tp:taxon-name-part taxon-name-part-type="genus" reg="Rhytidhysteron">Rhytidhysteron</tp:taxon-name-part> <tp:taxon-name-part taxon-name-part-type="species" reg="xizangense">xizangense</tp:taxon-name-part></tp:taxon-name></italic> is similar to <italic><tp:taxon-name><tp:taxon-name-part taxon-name-part-type="genus" reg="Rhytidhysteron">R.</tp:taxon-name-part> <tp:taxon-name-part taxon-name-part-type="species" reg="neohysterinum">neohysterinum</tp:taxon-name-part></tp:taxon-name></italic> in the shapes of ascomata, asci, and ascospores (<xref ref-type="bibr" rid="B7">Cobos-Villagrán et al. 2020</xref>). However, in the phylogenetic tree (Fig. <xref ref-type="fig" rid="F4">4</xref>), <italic><tp:taxon-name><tp:taxon-name-part taxon-name-part-type="genus" reg="Rhytidhysteron">R.</tp:taxon-name-part> <tp:taxon-name-part taxon-name-part-type="species" reg="xizangense">xizangense</tp:taxon-name-part></tp:taxon-name></italic> (<abbrev xmlns:xlink="http://www.w3.org/1999/xlink" xlink:title="Guizhou Culture Collection" id="ABBRID0EUTCK" xlink:type="simple">GZCC</abbrev> 25-0851 and <abbrev xmlns:xlink="http://www.w3.org/1999/xlink" xlink:title="Guizhou Culture Collection" id="ABBRID0EYTCK" xlink:type="simple">GZCC</abbrev> 25-0852) formed an independent clade and is sister to <italic><tp:taxon-name><tp:taxon-name-part taxon-name-part-type="genus" reg="Rhytidhysteron">R.</tp:taxon-name-part> <tp:taxon-name-part taxon-name-part-type="species" reg="hysterinum">hysterinum</tp:taxon-name-part></tp:taxon-name></italic> (EB 0351 and CBS 316.71). BLAST analyses of the <abbrev xmlns:xlink="http://www.w3.org/1999/xlink" xlink:title="internal transcribed spacer" id="ABBRID0EHUCK" xlink:type="simple">ITS</abbrev> and <abbrev xmlns:xlink="http://www.w3.org/1999/xlink" xlink:title="large subunit ribosomal RNA region" id="ABBRID0ELUCK" xlink:type="simple">LSU</abbrev> sequences revealed that our strain (<abbrev xmlns:xlink="http://www.w3.org/1999/xlink" xlink:title="Guizhou Culture Collection" id="ABBRID0EPUCK" xlink:type="simple">GZCC</abbrev> 25-0851) shares 92% (36/439, including 8 gaps) and 97% (21/786, including 0 gap) similarity with <italic><tp:taxon-name><tp:taxon-name-part taxon-name-part-type="genus" reg="Rhytidhysteron">R.</tp:taxon-name-part> <tp:taxon-name-part taxon-name-part-type="species" reg="hysterinum">hysterinum</tp:taxon-name-part></tp:taxon-name></italic> (CBS 316.71), respectively. Morphologically, <italic><tp:taxon-name><tp:taxon-name-part taxon-name-part-type="genus" reg="Rhytidhysteron">Rhytidhysteron</tp:taxon-name-part> <tp:taxon-name-part taxon-name-part-type="species" reg="xizangense">xizangense</tp:taxon-name-part></tp:taxon-name></italic> differs from <italic><tp:taxon-name><tp:taxon-name-part taxon-name-part-type="genus" reg="Rhytidhysteron">R.</tp:taxon-name-part> <tp:taxon-name-part taxon-name-part-type="species" reg="hysterinum">hysterinum</tp:taxon-name-part></tp:taxon-name></italic> by its larger ascomata (780–1265 µm vs. 500 µm) (<xref ref-type="bibr" rid="B46">Thambugala et al. 2016</xref>; <xref ref-type="bibr" rid="B34">Ren et al. 2022</xref>; <xref ref-type="bibr" rid="B13">Du et al. 2023</xref>). Therefore, based on molecular data and morphological comparisons, we introduce <italic><tp:taxon-name><tp:taxon-name-part taxon-name-part-type="genus" reg="Rhytidhysteron">Rhytidhysteron</tp:taxon-name-part> <tp:taxon-name-part taxon-name-part-type="species" reg="xizangense">xizangense</tp:taxon-name-part></tp:taxon-name></italic> as a new species.</p></tp:treatment-sec><tp:treatment-sec><!--Section generated to contain objects referenced in tp:taxon-treatment.--><fig id="F4" position="float" orientation="portrait"><object-id xmlns:xlink="http://www.w3.org/1999/xlink" content-type="doi" xlink:type="simple">10.3897/mycokeys.125.174645.figure4</object-id><object-id xmlns:xlink="http://www.w3.org/1999/xlink" content-type="zenodo_dep_id" xlink:type="simple">17760053</object-id><object-id xmlns:xlink="http://www.w3.org/1999/xlink" content-type="arpha" xlink:type="simple">A4D0B3A0-D1F5-566C-87D1-AF1C02DCE30F</object-id><label>Figure 4.</label><caption><p>Phylogenetic tree from ML analysis based on the combined <abbrev xmlns:xlink="http://www.w3.org/1999/xlink" xlink:title="internal transcribed spacer" id="ABBRID0EAICK" xlink:type="simple">ITS</abbrev>, <abbrev xmlns:xlink="http://www.w3.org/1999/xlink" xlink:title="large subunit ribosomal RNA region" id="ABBRID0EEICK" xlink:type="simple">LSU</abbrev>, <abbrev xmlns:xlink="http://www.w3.org/1999/xlink" xlink:title="small subunit ribosomal RNA region" id="ABBRID0EIICK" xlink:type="simple">SSU</abbrev>, and <italic>tef</italic>1-α sequence datasets. Bootstrap support values for ML greater than 75% and PP greater than 0.95 are marked near each node as ML/PP. Newly generated isolates are highlighted in bold red.</p></caption><graphic xmlns:xlink="http://www.w3.org/1999/xlink" xlink:href="mycokeys-125-347-g004.jpg" position="float" orientation="portrait" xlink:type="simple" id="oo_1479239.jpg"><uri content-type="original_file" xlink:type="simple">https://binary.pensoft.net/fig/1479239</uri></graphic></fig></tp:treatment-sec><ref-list><ref id="B7"><mixed-citation xmlns:xlink="http://www.w3.org/1999/xlink" xlink:type="simple"><person-group><name name-style="western"><surname>Cobos-Villagrán</surname><given-names>A</given-names></name><name name-style="western"><surname>Hernández-Rodríguez</surname><given-names>C</given-names></name><name name-style="western"><surname>Valenzuela</surname><given-names>R</given-names></name><name name-style="western"><surname>Villa-Tanaca</surname><given-names>L</given-names></name><name name-style="western"><surname>Calvillo-Medina</surname><given-names>RP</given-names></name><name name-style="western"><surname>Mateo-Cid</surname><given-names>LE</given-names></name><name name-style="western"><surname>MartínezPineda</surname><given-names>M</given-names></name><name name-style="western"><surname>Raymundo</surname><given-names>T</given-names></name></person-group> (<year>2020</year>) El género <italic><tp:taxon-name><tp:taxon-name-part taxon-name-part-type="genus">Rhytidhysteron</tp:taxon-name-part></tp:taxon-name></italic> (<tp:taxon-name><tp:taxon-name-part taxon-name-part-type="class">Dothideomycetes</tp:taxon-name-part></tp:taxon-name>, <tp:taxon-name><tp:taxon-name-part taxon-name-part-type="phylum">Ascomycota</tp:taxon-name-part></tp:taxon-name>) en México. Acta Botánica Mexicana 127: e1675. <ext-link xlink:href="10.21829/abm127.2020.1675" ext-link-type="doi" xlink:type="simple">https://doi.org/10.21829/abm127.2020.1675</ext-link></mixed-citation></ref><ref id="B46"><mixed-citation xmlns:xlink="http://www.w3.org/1999/xlink" xlink:type="simple"><person-group><name name-style="western"><surname>Thambugala</surname><given-names>KM</given-names></name><name name-style="western"><surname>Hyde</surname><given-names>KD</given-names></name><name name-style="western"><surname>Eungwanichayapant</surname><given-names>PD</given-names></name><name name-style="western"><surname>Romero</surname><given-names>AI</given-names></name><name name-style="western"><surname>Liu</surname><given-names>ZY</given-names></name></person-group> (<year>2016</year>) <article-title>Additions to the genus <italic><tp:taxon-name><tp:taxon-name-part taxon-name-part-type="genus">Rhytidhysteron</tp:taxon-name-part></tp:taxon-name></italic> in <tp:taxon-name><tp:taxon-name-part taxon-name-part-type="family">Hysteriaceae</tp:taxon-name-part></tp:taxon-name>. Cryptogamie.</article-title><source>Mycologie</source><volume>37</volume>(<issue>1</issue>): <fpage>99</fpage>–<lpage>116</lpage>. <ext-link xlink:href="10.7872/crym/v37.iss1.2016.99" ext-link-type="doi" xlink:type="simple">https://doi.org/10.7872/crym/v37.iss1.2016.99</ext-link></mixed-citation></ref><ref id="B34"><mixed-citation xmlns:xlink="http://www.w3.org/1999/xlink" xlink:type="simple"><person-group><name name-style="western"><surname>Ren</surname><given-names>GC</given-names></name><name name-style="western"><surname>Wanasinghe</surname><given-names>DN</given-names></name><name name-style="western"><surname>Jeewon</surname><given-names>R</given-names></name><name name-style="western"><surname>Monkai</surname><given-names>J</given-names></name><name name-style="western"><surname>Mortimer</surname><given-names>PE</given-names></name><name name-style="western"><surname>Hyde</surname><given-names>KD</given-names></name><name name-style="western"><surname>Xu</surname><given-names>JC</given-names></name><name name-style="western"><surname>Gui</surname><given-names>H</given-names></name></person-group> (<year>2022</year>) <article-title>Taxonomy and phylogeny of the novel <italic><tp:taxon-name><tp:taxon-name-part taxon-name-part-type="genus">Rhytidhysteron</tp:taxon-name-part></tp:taxon-name></italic>-like collections in the Greater Mekong Subregion.</article-title><source>MycoKeys</source><volume>86</volume>: <fpage>65</fpage>–<lpage>85</lpage>. <ext-link xlink:href="10.3897/mycokeys.86.70668" ext-link-type="doi" xlink:type="simple">https://doi.org/10.3897/mycokeys.86.70668</ext-link></mixed-citation></ref><ref id="B13"><mixed-citation xmlns:xlink="http://www.w3.org/1999/xlink" xlink:type="simple"><person-group><name name-style="western"><surname>Du</surname><given-names>TY</given-names></name><name name-style="western"><surname>Dai</surname><given-names>DQ</given-names></name><name name-style="western"><surname>Mapook</surname><given-names>A</given-names></name><name name-style="western"><surname>Lu</surname><given-names>L</given-names></name><name name-style="western"><surname>Stephenson</surname><given-names>SL</given-names></name><name name-style="western"><surname>Suwannarach</surname><given-names>N</given-names></name><name name-style="western"><surname>Tibpromma</surname><given-names>S</given-names></name></person-group> (<year>2023</year>) Additions to <italic><tp:taxon-name><tp:taxon-name-part taxon-name-part-type="genus">Rhytidhysteron</tp:taxon-name-part></tp:taxon-name></italic> (<tp:taxon-name><tp:taxon-name-part taxon-name-part-type="order">Hysteriales</tp:taxon-name-part></tp:taxon-name>, <tp:taxon-name><tp:taxon-name-part taxon-name-part-type="class">Dothideomycetes</tp:taxon-name-part></tp:taxon-name>) in China. Journal of Fungi 9(2): e148. <ext-link xlink:href="10.3390/jof9020148" ext-link-type="doi" xlink:type="simple">https://doi.org/10.3390/jof9020148</ext-link></mixed-citation></ref></ref-list></tp:taxon-treatment>
